# Supplementary material for: Metabolic and Biochemical Responses of Juvenile Babylonia areolata to Hypoxia Stress
Source: Biology (Basel). 2025 Jun 19;14(6):727. doi: 10.3390/biology14060727 (PMC12190147; doi:10.3390/biology14060727)
Supplement: Supplementary file 1 [file biology-14-00727-s001.zip]

Archive with 1 entries (1 files):
- biology-3628738-supplementary.txt
