# Supplementary material for: Metabolic and Biochemical Responses of Juvenile Babylonia areolata to Hypoxia Stress
Source: Biology (Basel). 2025 Jun 19;14(6):727. doi: 10.3390/biology14060727 (PMC12190147; doi:10.3390/biology14060727)
Supplement: Supplementary file 1 [file biology-14-00727-s001.zip › biology-3628738-supplementary.txt]

>TRINITY_DN129_c0_g1（SOD）
CTTTTTTTTTAAATCTGTAAGATTTATTTTCAAAGTTGTGAAGGAGAACATATGCTTACAACCACCACTGGTTGATCATGAGTAAAATGATGGTTTGAAAATTACAAATTACACTTACTTAATGTAAGAAAAGCAAGCAATCTAATGTTTGTTTCATTCTCTCTTACACACACATACGTCACCGCCCCTTGCAGTTAAAAAAAAAATACTGTGTGATAACTGATAAAATCAAAACCAAACTCTTGTTTGCATGATATACACCACACACAATTATTTCTTTCTTTTATTTTTTTGTCTCTCCCTTTAACTGTCAGAGGAAACAAACTCTCCTCCACCTCCTCCAAACGTAACTGTTCATTGCTAGCCAGCTTCAACTGACGACTGATAAAATCAGAACAAACTCTTATCATTTGCAACATGCACAACATGCACACTTTTCTCTTTTACTTTTTTCCCACCAAAATGTAGCTGTTCCAGTGCTAGCTAAATCAAATCAACTCATTACAGACCAGGCTGATCTGGATCCATCGACTGGGAAAGGCAAAAAAAGTGCCAAGTATGCAAGTACAAAGCAGCTAAATGATTTCAGATAAATAGATTACAGGTCCCACAACCTTTTCCGGCCATCAGTGCAGTCAATTCATACCCACTTTGTCTAGGCCTCCCTCTGCCACATTTCACCTTCACCAACCAAAGTCAGTACTCATTCACACCCAGGTGGAGTGAGGAAATAGGAGTAGAGTGTCTTTCCCAAAGGACACAATACTATGCCAGAATGGGGCCTCAAACCCTGATCATTGGTGAACACACTGGGTCAGGAGTCGAACACTAACCAACTTCTTACACAGCACCCTCCACATATATCGAGCCAGATATAAAGCAGCGGCAGCGAAATATCAGCAAAGATCTTTAGAACACTTTTAATCTGTCACACCAGTTTTGAAAAATGTTACACTAGGAGCAGGAATTTTACATAGACACAAACCAAGCTCACTGGGACTGCAAAGACGCTTGTTCTTGAAACAAATGTTTGAGCCAATGTTGGTTCAGCATAGAAAATCAGTCATTTATCAGTACATGCAATGCATGCAAGCAAATGACTGTGCAACATGAGAAAGTGAATCCTTAGCATCCTCATAAGTGATCTCTTTTAATTATGTGTGTATGCAGTACAGCAGCACAGGATAAAAAAAAACAACACCTGATCAAATATTTTTTTAAAAAGAAAGCCTAGAAATGCCAGTCTTTAACAACATAAAGACTGTTGAGTAAAAAATGACACTGAACGTGGGTTTTACACCAAAAACAAACCATACAAACAAAAGAACATCCAAAACAACAGAGGGGAGAGACAGAGATGAAAAAAATATTTTGCATTAAAAAAAAGAAAGCAAATAATCACAAGGACAAATAGACCTTCAATGTACAAGAGACTGTAGCAGCACAATGCATCTTCTTAACAGCAAGAATGCAACAACAATGGGAACAAAACTAAGGATATAGCCACAATCTAGTGTCACATTAAAATGCAACCAAAATAATCTATAAACCGCGAACTGCTACTTAACATTTGAACCGGTAAACTGAACTATAAAATTTCAACTGTCTTGATTTATTTTCAGAAATGTTATTTATGCACTAATGTGCATTAAATGCACTGTTTCACTTACTAAACAGTATAAACACATATTTTGATGTAAGATGCATAAACTGTTGCCGCTGTTGGTTTTTATTTCCCTACCTTTGTTTTTCTTGTTATCATTTAAAAACTAAGCTAAACTAAAAAGCACATTTACTGGTTATATATACGTCAATCAGAGTGATGACAGTAAAATGTTTCATTCCAGCAATGCACAAAGCACATTTACTGGTTATATATACGTCAATCAGAGTGATGACAGTAAAATGTTTCATTCCAGCAATGCACAGTCTTTTTTCACTTTTAAATTTCATAAAATCAAGACTCATTTATAACATAAAATGTTTGAGTTTTTTTGTTTTTGTTTTTTGTTTTATCAAAGAGCATTTCACTTTTGAGATGCAGTCCATCATTTGCTATGAAATTCAGTCTTTTATACAACTGGTAAAATATATGTCACAAATTATAATTCACTGAATCTGGTATATATGTAACATGTTTGGCATCCGTTATTATGGCTGAAGAAATAAGAAACTGGGGAACAGTACAACCAAAAACAAATCAATAAATTGCCTGCAATAATAACAGAGTGCAAGACAGTGTTGGGTTTTTATAAAATTCCATTGGCCAAGAGCATTCACAAATTAACACTGAGAAGTCAAAGTGGGTTTTTATAAAATTCCATCAGCCAAGAGCATTCACAAATTAAAACTGACAAGTCAAAGTGTTTTTCTTCCCATGGCCAAGAACAAAAAAAGAGCAGAATGTTCACAACTGGAACAAACTGAAAACAAAACTTCAGTCCTTCTGGCAACAGAACAAAACAGTGTGCCAGCATCTCCACAAACTCAGGCTGTTACATCTTGATGAGCATTGGCTCCACCAGGGAATGAGCTTTATCCTTGGAGACAAGGTGCTCTACGATCTTCAGAGCAAACTCAAAGCAGGTGCCTGGTCCCTGGCTTGTGATCAAATTCCCATCCACAACAACACGGTCCGTGGAATATGTATATCCTTTCATTTTCTCAGCAACACTGGGATAGCTTGTGACTTTTTTGCCTTTCCCAATCCCATGGGCCACCAAGGCTGTTGGAGCAGCACACACAGCAGCCACCAGCCTCCCTTGCTTCTCTTGCTCCTTCAAGGCATCCCCAACCATTCTGCACTCTGCAAGTTTCTTCGCCCCACCAGCACCCCCTGGCAAGACGTATGCGTCATATGGCCCTTTCTTCAGAGCTTTCTCCAAGCCAGTATCAGGAACAACTTTGACATTACGGCTGCATTTTACTGGTCCTTCACCACTCAGTCCTGCCAAGGTCACATCAATCCCGGCACGTCGCAACACATCAACTGTAATGACAGTTTCCATTTCTTCTGCTCCCTCAGCCAGAAAAACGAGTGCGGTAGGCATGCTTATGATCTGGGGTTCAATTTGCTTTCAAGCAAAGTCTGTGATAAGTCAAGCAAAACACGTTGATTTTGTCACCCCAGGAAGAAAACCTTCAAAGTTGTCGTCTGGTGTCA

>TRINITY_DN1011_c0_g1(ACP)
GATGACTGGAAAGAACTGAATTTTTCCTATTTTTATGCCTAATTTGGTGTCAACTGACAAAGTATTTGCAGAGAAAATGTCAATGTTAAAGTTTACCACGGACACACAGACACACGGACACACACACACAACCACACACACACAACCTAACACCAGGTTAAAACATAGACTCACTTTGTTTACACAAGTGAGTCAAAAATCATCATTCATCAAAAGAATAACAATCCTCAGCATTTTGCGTTATCCAGTGCAAGGTTTCAACAGTCTCCTCAAGACTCCTCAGGCAACCCAAGCTGCCAACACTGAAGTCTTAACTCTCCCATCCAAAAATCACAACTCCTGATGACCAAAAAAAATGTTTAGACATACCAGGGATAAAGATTCCCTGATAATGTTTAGTTGTCTGGGGACAAGTTGACAGAAAACAAAACAAAACAAAACCTCTACTAGATAGGGGCAGGGGATAGGGGTGGCGCTGATAAAAACACTGGTCACAAGATTTTCCACAGAAAACGATTCTGGCCCTGGAGATCAACAGCTCCCACAAAAAAGGCCAGAGAAACCTTGCAGATTTTGCAGAAAAACTAAAGGACTGAACATCCTGTTTGAATCAACTTTTACATCTTGGGATGCAAAATAAAACCACCTTCCCTTTAATTTTTCATTTAAACCTTTTTCTAATTCAATTTTTCGAATGAACATAAATCACACACACACACACACACACACACACAAACAAAAAACAACAACACACACACACAAGAAAAAAAACCCAAACAAACGCAAATGCAATCAAAGAAATGGATAAAAATATGCATCTTGATTGTGGAATTTATGTGTTAAACAAACACATGGAGATTAAGAAAAATAAAGTGTATGTCCTTGTCTAAACCACATATTAAAGATATATGTGGACTGAAATGTGAAAGAGGACGTATGCACATCATTATGCAGTGGGAAAAGATTCCTTCACGCCCTGCCCTGTCTCCCTACACCCCAAGGAAAAGACAGGGGGAAAAGAGGAAGAAAAAAGAACAAGAGAAAAAGAGAGATAAAAGTCTTGCCTCTGAATGAAAGATCCGCCATACAGCTGGAATTTCCCCAGGTTGTGAGTGCTCTCACAGCTAAACATCAAGGATTTTTTGCAGGATAAAGCAATTTTATTGTCACCCCTGCTCTCACAGCTAAACATCAAGGATTTTTTTGCAAGATAAAGCAATTTTATTGTCATCCCTGCTCACACAGCTAAACATCAAGGATTTTTTGCAGGTCAAAATAATTTTATTGTCACCCCTGCTGTCACAGCTATACATCAAGGATTTTTGCAGGTCAAAGCAGTTTGTTCTGATTACCACTCTCACAGATAGAAATCAAAATATTTTTGCAGGTCGAAGCAATTTTATTGTCACTCCAACTCTCACAGCTAAACGTCCAGGATTTTTGCCGGTTAAAGCAATTTTATTTCCATTCTCACTCTCAAAGCAAAAAAATCAAAAGATTTTTGCAGGTGAAAGCAATTTTGTTGTCATTCATCAAATTCAGTAATGCTGTTTTTCTGTCTGGCGGTACAGGAGGGTGTCCAGACTGGTGTCCATCTGGAACCCCAGGAAGCAATGTCCTGATGGTGACCCCCTCACATTCACTGGGCCGGGGCATCCAGAAAGGCCGTCAGACAGCGTAGACACTGCTCGTACACCTTGTCAAAGGGGCCCATTCCCTGCAGAAAATAGGGGTCCACAATGATTTTGTCTTTCTGTGGGTCCCAGTTTCCCAGCATCTGTAGTTTGGCTCGGCACGACTTGTCTGGCTTCAGGTGCTCCAGGTCAGACATGTTTTCCTCATCCATTCCAAAGATGATGTCAAACTTCCTGTAGTCTTCCGTCGTCAGAAGTCTGGCCTTGTGCTTATATCCTTTGATTCCATTTTTCTCCAGAGTGGCCATGGTACGTTTGTCTGGTGGACGTCCGATGTTGTAGTCAGCAGTAGCAGCGCTGTCGATGATCCACTTGTCTGTTTCACCTCTCTCAGCCACCAGGTGCTGAAAAATGGCCTCTGCTATGGTGGAGCGGCAGATGTTTCCTAAACAAATAAACAAGACCGATCGCTTATTTGCCCCGGACACCGCCATCTTGATAAAC

>TRINITY_DN17879_c0_g2（AKP)
CTGCCACCGTCGCTGTCTGACCCGCGTAGTTGGTGGCTACAGCCACTGGCAGCGCCCCCTGGATCTTCACTGTGCCCTGCTGCATGGCCCGTGCGTACTGCTCATCGATCCGGCGGTAGTTCTCCTCGGTGCGAGGGGTCAGAGGGTAGTCGTCATCATCGGCATCCATGTCTCCAGGCTTGCTTTCCTTCTTGTTCAGCATCTCCAAGATGTCCTTGTTGGTCTGGCTAACCACCGTGTCATTGTACTCCGTGTACTTCAGCAAAACTTTGTCCATGTCAGAGCTGGCGTACTGGTACAGCTTGTTGTTGCTGGTAAAGATGATGAGGGCGATCTCGCAGTCGCACAGCACCGACAGCTCGTATGCCTTCTTCATCAGCCCAAACTTGCGTTTCGTGAATGTCACCTGTCGGTTACGTTCGTCATTGATGCGCACAATCTGGATCTTCTTGCGGCCCATGCTGATTCAGAGCGAGACGGAACCTTGATCTACTAGGGAAGTTACAAGAAGTTTCGGGTTGAGATGGCTGCTCGATTCTCGATACCGTTCTTTTCCGGTCGGTCACCGATGTGGGTTGTCGTTTGCAAATCTCCAAAAACAAAGCCACGGAATGGCAGAAAATATCCAAAACGATGCTATTTTTACTGTCCAGTAAAATCAACTTCGGTAAAAATCTCAC

>TRINITY_DN14676_c0_g1(LDH)
CGCCTGTCTTGGTGTTCTCTATGCCCAGGATCAGCATGTGCTCGGCGAACCAGCCTTCCCGCTGGGCCAGGATGGACCCGATGCGCAGGGCGAAGCACTTCTTGCCCAGGAGGGAGTTGCCCCCATAGCCGCTGCCGAAGGAGCAGATCTCGTTTCGCTCCGGCAGGTGGGCGATAATGGTGTTCTTGGGGTCGCACGGCCAGTTGTTGTGCAGCGGGGCTGTCAGAGGCAGCGGTCGGCCGACAGAGTGCAGGCACTTGACAAAGTCATCCTCCTGCAGGGTCTGCAGGACCCTTGACCCCATGCGTGTCATAATCCGCATGCTGGCCACCACGTAGGCCGAGTCTGTCAGCTGGATGCCGATCTTGGACAGCGGGGATCCCACTGGGCCCATGCTGAACGGGATCACAAACATCGTGCGGCCTTTCATGCAGTCAGGAAAGCGCATGTTGAGCTCATTGTCCAGGTCTTCTGGCGCCATCCAGTTGCCCAGCTGGCTCTTGGAGCCAAACTTGGGGATGGGCATGGTGTCTCGCTGGGAGAAGGTGCTGATATATGTCAGACGCTCGACTCGCGCCACGTCCGCCGGGTCTGTTCTCGCCAACCAGCAGTTTTCATATTTGGGCAGCCTCTTGAGCATGTTGTCCTTTTGGAGCATGTAGAGGATCAGGTCACTCTCCCTGTCAGAGCCGTCACATATGTGGATGGTGTCCGGCTTGCACAGCTTCGCGTTCTCCTCCACGTAGTGACGCACCTTCTGAGGCAGGCGGTCCAACTCTCCGTAGATGACACGGAATCCTCTCTTGGGCAGGAGGTCGAGTCTTGGTCGTTTGGCAGCGGTGCCAGCAGAGGTCGCTCCCTTCAGGAGGCATGATGACAGTCTGCAGTTTTCCGTGGACTCGGCGTGGGCCTGGTTTTCCGTCTCGTTTCTTTCCGGCATCGTGAAGACTGGCAGAGCGGTGGTGAAGCTGGTCTGATGGTGGCGGCGGGGGAGGTGTAGTTGTGAGGTTGTTGGTGTCCTTCCTG

>TRINITY_DN805_c0_g1(PK)
TTTTTTTGATGCAAACAGTTTCCGTTTTAATGCCTGAAATGGAATTGGCACAATGACATTCTTTTCATTTCCAAACATTGCATCTTCTCTACAATTTTTCTGCAGCTGAAAAACTTTTAACTATCTCATGTTCACAAATGTCATATTCAACAATCTGCAGAACAGAGTATCTATTGCTATTATGGATCCAAACATCTAAACACAAGAAGTAACATTCAATATATATTTCACCAGAAGTTGAATAAACTTGTGCAATGTAGCAATGATTTATCTAACACTTGATTTGTGTTTAAAAAAAATAAATCAATAAAAGTTTGTACAATTCAATACAAAGCAAATCAAATCTCACTCAGCACTCACAGAACTATGTATATACAAAGCTGAGATTCAGATAAACAACAGCACTTTGGGGTTAAAAGGAAAGAGTCATTAAGTGTTTTGGGCTAATCCATGACTTGCCACACAAGCAGGCACACAACACACAGTCCACTCACTCACTGCAAACAGTCGACATGTGGGCTGCAGATCACACAGAAAAGCTCTCTCCTGTTCTGGACCTCTGCATTTCTTTTGTGTTTCACAACTTTCTCCCATTTTGCATTTCACAACATTCTCTCCAAATGTAGTGATTTCTATTTTTGCCCCTTTCCTGCCACACTTTGTTCTTGCTGTTACTGCCTCAATGCTGTAGTCCTTTCCTTGCCTCCTGACTGCACATATGTTCCTTGTGAGAATACACCTGAGATGAGTGTTAGTACTGTGCTGCATTTCATTTCACTACTTTGTTTTCAAACCTAGACTCACTGACTCCATGCTGAACTCCGAATGACTTAAAAATTTGTGGGTTTGTTTGTGCACAAACCAAATGAGAAATATTCAACATCAGCTATACTTGTTTGTCCCTGTTTTGTGGAAGATGTGAGGTAACTGTGTAGGTTTACTGCTCTTAACAGCATCAAAGGTGAACTCTCACAAATGTGTGCAAGACTTTTTAGCCAGGACAATCCAGTGTCAGTGCAACTTCCACCAAAGACACAACCATGTCATCCTTCAAAATAAACAACTTGTCTTATCCCTTTGTGTTCTGTTAGAACGTGAGTTTGCCGGTTTGTAACATGGTAACAACAGCCAATGTCACCATTCCACATACCTTAAGCATGTTTTGTACTCTTAAATGATATTATCATTGTCATCTAAAGGTACTGTTATTGTTTACTGTCTGTTGACCAGACAAGCCAAATGTCCAAACTTATTTTCATCACTACAGCAAACCATTTGTCACTCAGTTCTGGTGGATGTTAGAAAACACACATACCTGAGCTGACCAAATGACCCTGTCTACATATTATGGTCACTTTACATCACTAACTTTAAGTCTTCATATTTCAGGATGATCACAGACATCAATCTTCTTTAAGTCTTCATATTTCATGATGATCACAGGGTGCCTTTTCAAACCATGCTCTCTCAGACTTTTCTCCCCACACTGGCAGTTCCTTCTGTGCAAATGCAGCTGGGTGCAACCAATACTTCTATAAATCCACTATCATATAGCTCACTTGGCATGTAAACAAGATGCAGTTTTCTCTTGAATACAATAAATACCCACAGATATACTTCAATACTCTGCAAATACAAAAGAAACAAGACAAAAAACACAGCAAGATACATGAGGTGGAAAAATATGTGAGTAAATACACCACCAAACTTGCTATCAGTCATGTCACATGTACAGGAAAGCTAACATTTGAAATTTACTAGTCATTTGGGGGAAAAAAAAAGGAACGAAAGAATAAATTTCAATATAAACATGTATTTCATTTCATTCTTTTCAGTGTGTATGTTTATTTTAAAACATTAAAAAAGCAAATAACTGATCACCTTGGTATGATTTGTCAGAGCAAAGCAGGATTATCAGATGGACAAGAATCATATGATCAAATCTTGCTAGTGCTAAAGACACATAAGCAAATGCAACACAAACCCCAAAATATTGAATAATAAAATAATATATACCCCCCCCCAAAAAAAAAAGGGGTTAAAAAAAAATCTTTCACCTCTAAAACCAGCTCATTAAAGCTCTGAAATTCCAGTTCCATCACATCCTGTTTATATCCATTTTTGTTTTTGTTTGTTGGTTTTTTGGCTGATAAAGGCCATCCCATCCAGCTGTCTCCCTGACCCAGGATGCCATCAATGAGGATTCATCACCTTAAAATGACACCTAAACCATTCATATTATCATCTCCTCCCGTCCTGATTTCAGTTTAATTTCATCTGGACAAACTGGAGATTGACTTTCTCTTGTTCTTCCTCTGAGCTAGTGAACTGCATACACAAACAGGATTTGTATGTGTGTGACTGATTTTACACCACTGTATAGACAGCCCTCTCTCTGTGTTCAGGTGTCTGCACTTATTCAGAGACAGATCAGTAATCACTGGTTTTTTCTCCCTTAATATATTCCTGTCATTCTTGGACTAGTAACCTAAAAATTCCTACTGCTGTTCTGGTGGTGCAAAAAATTTCATATCTTCAACATCTTGATGGATGGAAACAACACAAATTATGTTCTGTACTTTGTTCTAAAACAAAGACGTGATCTGCAGTCAACACCAGTTTTCAACTGCAAATAACTGCCAAACGAGCCTGTGTGAAGCACAAGCAGCATTTTTTGGTCTAACTTCTGTACTGTATTCACTGTACTGATTTTTAAAAATGTAAATATTCATATTTATCTACATTTATATATCTTTAAAAATCTGTCATCATGTGAGCTTACGCAACACAGAATTATGTCATCAGTCTTCTTAATTCTTTTTGACTCTCATCAAATAGGACTGCCTGAAAATCACTCACATGCAATGTTTTTTGTCAACTCCTTACAATGGTCATGTATGGAATTGTGTGACAAATACAGTTCAAAGATGATGGCTTCCCTCTTTGTTATGGACCAGTACCTTCTTCAGCATGCAGCCTTTTTGTTTCCAATTATACAGTGTTCAATTTTGTCTCACAAAACTGTGTTCATACATGACTAGGACTACTTTATGACTTCAGGCATGAATTCCACTGTGTGGTGTGTGTGTTGTGAAGATACATTTGCATGCATCATGTCTACATTGTGTTGTGTGTGATGGTGTATTCTGTAACAATATGGTGACATCAGTATTTTACCAAGATTAAAGGTCTAACCTATTAGTAGAAAACACAATTTTTAAAACTTTAAAAGAAAAAAAAAATCCAATCCACTTTTGAAAGCTCTTCAAAAAACAGTTTGACTGATGAGAGAAATCTACAACAGAACCAAACAGCAAGGGGAGGGAAGGGGACACAACTCCTCTGCCAAGTCAAAAAACATTCAACCCCCATCCCCCCAGGACACTAACTAGCTATGACACACACAAAGAACAGGACCAGGACCAAAACTTGAAAACTGCCTAATGCCTGGGAGACCTGGACACAAACACAAAACCTCTAACCACAAACTGGGCTCGTGCCCCAACACACAAGACAAAAAACAAAAAAAGTCTCAAGTTCAAAACGAAATAACTGACAACACCCAGCAAAACAAAGGCTGAGAACAGCAGCTCCCTAGAAGAACTTGACGCCCTCCTCAGTGGGTACGGAGGACAAGGAGGCCTCGGACCCTGTCTCCTGGCCACCAGCCATCACATTGAAGCTGGGCACAGAGCTGATGCCTGTGATGGGTGGCAGCAGGTCCTTGTCCCGCACATCTGTGGCCGTGATGATACGCATGGTGTTGGTGGAGCCAGAGCCAGGCTTCCAGCCAGTCAGCACCACGATGGGGTCACCCACCTTGACAAAGTTGCGCTCCATGGCCATGTACATGGCCTTCCAGATGCGACGGTCCACATCCGCTGTCCACTCATTCATCTTGTTGTCATTGATCACCACCTCCACCTCAGGTTCATCAGTCTCTATGTAGTGGACAGGGAAGATGCCACGGTACAGGTGGCACTGGCGAGCAGTCTGGGCGTTGCGGGTGATGGCCAGGATGGGGCAGCGGGGTCGATATGCTGCCACCAGGTGGGCCGACCTTCCGGAGGTGGTGATGACAATGATGGCAGCGGCCATGCAGGTGAAAGAGGCTTCCACAGCAGCGATAGCGATGGTGTGGGTGGGGTCCGTGAACACCGGTGTCTCTCGTCTCAGCTCCTCAAACTGCTGGTTGTGGAAAATCGCGGACTCTGCCTCACGGCAGATATGATGCATGGTGCGGACAGCATCCAGAGGGTAGCTGCCCTTGGCAGTCTCCCCGGACAACATGACGCAGTCAGCTCCATCCAGCACAGCATTGGCCACATCGCTGGACTCGGCGCGGGTCGCCCGTGGCTTCTTCGTCATGCTCTCCAGCATCTGTGTGGCACAGATGACAGGTTTGCCGGCCCTGTTGCATTTGCCGATCATCATCTTCTGGGCTAGGAACACTTTCTCAGGGGGGATCTCGATTCCCATGTCACCTCGCGCCACCATCACTCCATCTACCTCCTCCAAGATTTCATCAAAGTTTTTGATGCCCTGGTGGTTCTCAATCTTGGCGATGATCCTGATGTTCTTGCCCTTCTCCCCCAGGATCTTGCGGATCTCCTTCACGCCCGCCGCGCTGCGAATGAAGGAGGCGAACACCATGTCCACCTCCATCTCCACACCAAAGAGGAGGTCAGATTTGTCTTTCTCAGACACGGCAGGCAGATCTACAGGGATGCCGGGCAGGTTACAGCCCTTCTTGCTGCCCAGGTCTCCTCCGTTCTCCACATGACACATCAGGAAGTCATCCCCTTTCTCCTTGACGATGACAGAGATGAGGCCGTCATCGATGAAGATGCGTTTGCCAACCTCCATGACCTTGGTGATATTCTTGTAGTCCACCCACAACACCTCCGCAGAGCACTTCTCCATGAAGGCATCATCTGTGGTGATCTTGATCATCTTGCCCGTCACCAAGGTCACCTCTGCTGAGGCCCCCCCTTCTAGAAGTCCTGTTCGGATCTCTGGACCTTTGGTGTCCAAAGCGATGGCAATGGGACGATGTTCAGAGAAGGTGCTCACAGCTTTCCGAACATTCTCTATAGTGCCACGGTGATAATCATGAGTTCCATGGGAGAAGTTCATGCGGGCAATGTTCATGCCCTCCATAATCATTTTCTGGAGTTGGGGTACATCACGAGTAACTGGGCCAATGGTGCAGATGATGCCTGTCATGCGGACCTCATGTGGGTCGGAGTCAACATCCAGGGCACAGATATGCTCCAGGTGGGTACGGGCATAGGCGGCCTGCAGCTGTTGGGACTGCAGGTAGTACTCCCCCTCATGCTCCATGGCCTTCACGTCCAGTGCTGACATTTTGTTGGCCAAGTTGGAGATGGAGCTGGGTTTGACAGGCAACTGGCCCGAGGACCCGGGCTTCGCCAGCATTTGTGCCATCTTGTACCGTTGAAGATTCAGGACACTGCTCCGTTATCTTCTCAGAGTTCAGTAGAGGACACGGTATGGCCTTGGCAGCAAGGAGACA
